# Supplementary material for: Spiked GBS: a unified, open platform for single marker genotyping and whole-genome profiling
Source: BMC Genomics. 2015 Mar 28;16(1):248. doi: 10.1186/s12864-015-1404-9 (PMC4404221; doi:10.1186/s12864-015-1404-9)
Supplement: Additional file 1: Table S1. — Wheat varieties used in this analysis. [file 12864_2015_1404_MOESM1_ESM.xlsx]

## Sheet: Sheet1
line_name
2180
Above
Akron
Alice
Anton
Arlin
Arrow
Avalanche
Baker's White
Bill Brown
Bison
Burchett
Caprock
Carson
Cheney
Clara CL (w)
CO04025
CO04393
CO04499
CO04W320
Comanche
Crest
Darrell
Doans
Dodge
Duke
Eagle
Expedition
Genou
Hail
Halt
Hatcher
HG-9
Hitch
Ike
JackPot
Jagalene
Jagger
Jerry
Jules
KARL_92
Kaw 61
Kiowa
Kirwin
Lakin
Lamar
Lancer
Larned
Lockett
Longhorn
Mace
McGill
Mit
MT0495
MT06103
MT9513
MT9904
MT9982
MTS0531
NE05496
Newton
NI08708
Norkan
OK06319
OK07209
OK07214
OK07S117
OK1068026
Parker
Parker 76
Prairie Red
Prowers
Ripper
Robidoux
Rosebud
Ruby Lee
Sage
Sandy
Scout 66
SD00111-9
SD01058
SD01237
SD05118
SD05210
SD05W018
Settler CL
Shawnee
Snowmass (w)
Stanton
Stout
Sturdy
Sturdy 2K
Sy Exp 1029
Sy Exp 38-45
Sy-Gold
Sy-Wolf
T-153
T-154
T-158
TAM 105
TAM 107
TAM 107-R7
TAM 109
TAM 110
TAM 111
TAM 112
TAM 113
TAM 200
TAM 202
TAM 203
TAM 302
TAM 303
TAM 304
TAM 401
TAM W-101
TAM400
Tascosa
Tiger
Trego
Trison
TX00V1131
TX01A5936
TX01V5134RC-3
TX02A0252
TX03A0148
TX04A001246
TX04M410164
TX04V075080
TX86A5606
TX86A6880
TX86A8072
TX99A0153-1
TX99U8618
Wendy
Wesley
Wichita
Windstar
Yellowstone
Yuma
Yumar
Aspen (W)
CO03064
Guymon
Judith
MT85200
NE05430
NE06545
Norris
NuSky
TX01M5009-28
TX03A0563
TX04M410211
TX96D1073
