# Supplementary material for: Spiked GBS: a unified, open platform for single marker genotyping and whole-genome profiling
Source: BMC Genomics. 2015 Mar 28;16(1):248. doi: 10.1186/s12864-015-1404-9 (PMC4404221; doi:10.1186/s12864-015-1404-9)
Supplement: Additional file 2: Table S2. — Loci, target alleles, and primer sequences used for sGBS. [file 12864_2015_1404_MOESM2_ESM.xlsx]

## Sheet: Sheet1
locus_name	allele_a	allele_b	forward_primer	reverse_primer
BS00023148	CTCAAGGCTTTT	CTCAAGACTTTT	TGTAAAACGACGGCCAGTCCTCACTACAATGCAGCTCAAG	CCACTACGCCTCCGCTTTCCTCTCTCTATGGGCAGTCGGTGATCTTTAGCCATCAAGATCCAGCACCAA
BS00067189	GCATGAATTAG	GCATGAATTAC	TGTAAAACGACGGCCAGTCTTATACAGGTAGACGCATGAATTA	CCACTACGCCTCCGCTTTCCTCTCTCTATGGGCAGTCGGTGATCGCTTGCACAACTGCTTGTTCATGTA
BS00083385	GCGGTCTTCAGATGGT	GCGGTCTTCACATGGT	TGTAAAACGACGGCCAGTCAGCAGGTGGCGGTCTTCA	CCACTACGCCTCCGCTTTCCTCTCTCTATGGGCAGTCGGTGATGGAGAAGTGCAGTGTCATCACCAT
BS00088726	ATACGAAGTATCATGGCGTATATGTAT	ATACGAAGTATCATGGCGTATATGTAC	TGTAAAACGACGGCCAGTATACGAAGTATCATGGCGTATATGTA	CCACTACGCCTCCGCTTTCCTCTCTCTATGGGCAGTCGGTGATCGATGAATATTAGGTCTTACACATGTTCTT
BS00089969	TCTAGCTCCCTG	CTAGCCCCCTG	TGTAAAACGACGGCCAGTATAGCCGAAGCAGCTCTAGC	CCACTACGCCTCCGCTTTCCTCTCTCTATGGGCAGTCGGTGATGTGCCGATAAGGAGAGCCCGTT
BS00150192	TAGATCAATTCATTCAG	TAGATCAACTCATTCAG	TGTAAAACGACGGCCAGTGAGAAGGGATGGAGATAGATCAA	CCACTACGCCTCCGCTTTCCTCTCTCTATGGGCAGTCGGTGATCTCCCTCGGGTCTGGATTCTGAA
LR34exon11	TTCCATCATGATTATGTTAA	TTCCATCTTCATGATTATGTTAA	TGTAAAACGACGGCCAGTTTGCCATTATTGCACTCGTAAC	CCACTACGCCTCCGCTTTCCTCTCTCTATGGGCAGTCGGTGATCCATGATGAATAGAAATAGTAGCTC
LR34exon11kasp	CTGGTATGCCATTTAACATAATCATGAA	CTGGTATGCCATTTAACATAATCATGAT	TGTAAAACGACGGCCAGTCTGGTATGCCATTTAACATAATCATGA	CCACTACGCCTCCGCTTTCCTCTCTCTATGGGCAGTCGGTGATCGCATGACAATAAGTTTCACTCATGCAAA
Lr34exon12kasp	CGCAGTATCGA	CGCAGCATCGA	TGTAAAACGACGGCCAGTCATCATTCAGTCACCTCGCAG	CCACTACGCCTCCGCTTTCCTCTCTCTATGGGCAGTCGGTGATGTGTTTGGAAGTATGAAGCAATAAATCGAT
Lr34exon22kasp	GAGATTTGCAGGAATG	GAGATTTGCATGAATG	TGTAAAACGACGGCCAGTTGTAATGTATCGTGAGAGATTTGCA	CCACTACGCCTCCGCTTTCCTCTCTCTATGGGCAGTCGGTGATGATCATTATCTGACCTGTGCGAATGAATA
Lr34intron4kasp	TCCTCCGTCTTCTG	CCTCCGACTTCTG	TGTAAAACGACGGCCAGTACTCTTGCACAACCTCCTCCG	CCACTACGCCTCCGCTTTCCTCTCTCTATGGGCAGTCGGTGATTTGTGTCACCGGTGGCGCGTTT
