# Supplementary material for: Spiked GBS: a unified, open platform for single marker genotyping and whole-genome profiling
Source: BMC Genomics. 2015 Mar 28;16(1):248. doi: 10.1186/s12864-015-1404-9 (PMC4404221; doi:10.1186/s12864-015-1404-9)
Supplement: Additional file 3: Table S3. — Barcode sequences and forward oligo sequences. [file 12864_2015_1404_MOESM3_ESM.xlsx]

## Sheet: barcodes
set	well_A01	well_01A	well	barcode	oligo_sequence	adapter_name
spike_96A	A01	01A	1A	CGCGTGAACA	CCATCTCATCCCTGCGTGTCTCCGACTCAGCGCGTGAACATGTAAAACGACGGCCAGT	ION_M13-384A_CGCGTGAACA_A01
spike_96A	B01	01B	1B	GCTTAGCGGT	CCATCTCATCCCTGCGTGTCTCCGACTCAGGCTTAGCGGTTGTAAAACGACGGCCAGT	ION_M13-384A_GCTTAGCGGT_B01
spike_96A	C01	01C	1C	AGGATGCTCT	CCATCTCATCCCTGCGTGTCTCCGACTCAGAGGATGCTCTTGTAAAACGACGGCCAGT	ION_M13-384A_AGGATGCTCT_C01
spike_96A	D01	01D	1D	ATAACTGCTT	CCATCTCATCCCTGCGTGTCTCCGACTCAGATAACTGCTTTGTAAAACGACGGCCAGT	ION_M13-384A_ATAACTGCTT_D01
spike_96A	E01	01E	1E	TTGGCTACGT	CCATCTCATCCCTGCGTGTCTCCGACTCAGTTGGCTACGTTGTAAAACGACGGCCAGT	ION_M13-384A_TTGGCTACGT_E01
spike_96A	F01	01F	1F	GTCAACTTAT	CCATCTCATCCCTGCGTGTCTCCGACTCAGGTCAACTTATTGTAAAACGACGGCCAGT	ION_M13-384A_GTCAACTTAT_F01
spike_96A	G01	01G	1G	GGCTCGAATG	CCATCTCATCCCTGCGTGTCTCCGACTCAGGGCTCGAATGTGTAAAACGACGGCCAGT	ION_M13-384A_GGCTCGAATG_G01
spike_96A	H01	01H	1H	TGCCTAATCT	CCATCTCATCCCTGCGTGTCTCCGACTCAGTGCCTAATCTTGTAAAACGACGGCCAGT	ION_M13-384A_TGCCTAATCT_H01
spike_96A	A02	02A	2A	GTTGCCTTCA	CCATCTCATCCCTGCGTGTCTCCGACTCAGGTTGCCTTCATGTAAAACGACGGCCAGT	ION_M13-384A_GTTGCCTTCA_A02
spike_96A	B02	02B	2B	TGTTGCGTGC	CCATCTCATCCCTGCGTGTCTCCGACTCAGTGTTGCGTGCTGTAAAACGACGGCCAGT	ION_M13-384A_TGTTGCGTGC_B02
spike_96A	C02	02C	2C	TCGAGACCTT	CCATCTCATCCCTGCGTGTCTCCGACTCAGTCGAGACCTTTGTAAAACGACGGCCAGT	ION_M13-384A_TCGAGACCTT_C02
spike_96A	D02	02D	2D	ACAAGAATCG	CCATCTCATCCCTGCGTGTCTCCGACTCAGACAAGAATCGTGTAAAACGACGGCCAGT	ION_M13-384A_ACAAGAATCG_D02
spike_96A	E02	02E	2E	TGCACGGCAT	CCATCTCATCCCTGCGTGTCTCCGACTCAGTGCACGGCATTGTAAAACGACGGCCAGT	ION_M13-384A_TGCACGGCAT_E02
spike_96A	F02	02F	2F	GGCGTCTCCT	CCATCTCATCCCTGCGTGTCTCCGACTCAGGGCGTCTCCTTGTAAAACGACGGCCAGT	ION_M13-384A_GGCGTCTCCT_F02
spike_96A	G02	02G	2G	TGAGTTAGGC	CCATCTCATCCCTGCGTGTCTCCGACTCAGTGAGTTAGGCTGTAAAACGACGGCCAGT	ION_M13-384A_TGAGTTAGGC_G02
spike_96A	H02	02H	2H	CTCAGACAAG	CCATCTCATCCCTGCGTGTCTCCGACTCAGCTCAGACAAGTGTAAAACGACGGCCAGT	ION_M13-384A_CTCAGACAAG_H02
spike_96A	A03	03A	3A	AGGTCAATTC	CCATCTCATCCCTGCGTGTCTCCGACTCAGAGGTCAATTCTGTAAAACGACGGCCAGT	ION_M13-384A_AGGTCAATTC_A03
spike_96A	B03	03B	3B	AGCTTAGGAT	CCATCTCATCCCTGCGTGTCTCCGACTCAGAGCTTAGGATTGTAAAACGACGGCCAGT	ION_M13-384A_AGCTTAGGAT_B03
spike_96A	C03	03C	3C	CGCGAGTGCC	CCATCTCATCCCTGCGTGTCTCCGACTCAGCGCGAGTGCCTGTAAAACGACGGCCAGT	ION_M13-384A_CGCGAGTGCC_C03
spike_96A	D03	03D	3D	TTGTCGCATT	CCATCTCATCCCTGCGTGTCTCCGACTCAGTTGTCGCATTTGTAAAACGACGGCCAGT	ION_M13-384A_TTGTCGCATT_D03
spike_96A	E03	03E	3E	CAATGGTAAC	CCATCTCATCCCTGCGTGTCTCCGACTCAGCAATGGTAACTGTAAAACGACGGCCAGT	ION_M13-384A_CAATGGTAAC_E03
spike_96A	F03	03F	3F	ATCACTCATT	CCATCTCATCCCTGCGTGTCTCCGACTCAGATCACTCATTTGTAAAACGACGGCCAGT	ION_M13-384A_ATCACTCATT_F03
spike_96A	G03	03G	3G	CGGCTAACTT	CCATCTCATCCCTGCGTGTCTCCGACTCAGCGGCTAACTTTGTAAAACGACGGCCAGT	ION_M13-384A_CGGCTAACTT_G03
spike_96A	H03	03H	3H	CCAGTGGATC	CCATCTCATCCCTGCGTGTCTCCGACTCAGCCAGTGGATCTGTAAAACGACGGCCAGT	ION_M13-384A_CCAGTGGATC_H03
spike_96A	A04	04A	4A	TATTATCTAA	CCATCTCATCCCTGCGTGTCTCCGACTCAGTATTATCTAATGTAAAACGACGGCCAGT	ION_M13-384A_TATTATCTAA_A04
spike_96A	B04	04B	4B	GGCTAGGTGT	CCATCTCATCCCTGCGTGTCTCCGACTCAGGGCTAGGTGTTGTAAAACGACGGCCAGT	ION_M13-384A_GGCTAGGTGT_B04
spike_96A	C04	04C	4C	TGCTGCCACA	CCATCTCATCCCTGCGTGTCTCCGACTCAGTGCTGCCACATGTAAAACGACGGCCAGT	ION_M13-384A_TGCTGCCACA_C04
spike_96A	D04	04D	4D	TTGCCGTCCT	CCATCTCATCCCTGCGTGTCTCCGACTCAGTTGCCGTCCTTGTAAAACGACGGCCAGT	ION_M13-384A_TTGCCGTCCT_D04
spike_96A	E04	04E	4E	AAGTACCTTA	CCATCTCATCCCTGCGTGTCTCCGACTCAGAAGTACCTTATGTAAAACGACGGCCAGT	ION_M13-384A_AAGTACCTTA_E04
spike_96A	F04	04F	4F	TGGCCGCCTT	CCATCTCATCCCTGCGTGTCTCCGACTCAGTGGCCGCCTTTGTAAAACGACGGCCAGT	ION_M13-384A_TGGCCGCCTT_F04
spike_96A	G04	04G	4G	GCCGGAAGTA	CCATCTCATCCCTGCGTGTCTCCGACTCAGGCCGGAAGTATGTAAAACGACGGCCAGT	ION_M13-384A_GCCGGAAGTA_G04
spike_96A	H04	04H	4H	CCTTGACGTT	CCATCTCATCCCTGCGTGTCTCCGACTCAGCCTTGACGTTTGTAAAACGACGGCCAGT	ION_M13-384A_CCTTGACGTT_H04
spike_96A	A05	05A	5A	ACTCCTAGAT	CCATCTCATCCCTGCGTGTCTCCGACTCAGACTCCTAGATTGTAAAACGACGGCCAGT	ION_M13-384A_ACTCCTAGAT_A05
spike_96A	B05	05B	5B	CTTGACAGCG	CCATCTCATCCCTGCGTGTCTCCGACTCAGCTTGACAGCGTGTAAAACGACGGCCAGT	ION_M13-384A_CTTGACAGCG_B05
spike_96A	C05	05C	5C	CAGAGCTGCC	CCATCTCATCCCTGCGTGTCTCCGACTCAGCAGAGCTGCCTGTAAAACGACGGCCAGT	ION_M13-384A_CAGAGCTGCC_C05
spike_96A	D05	05D	5D	ATGCTTGAAT	CCATCTCATCCCTGCGTGTCTCCGACTCAGATGCTTGAATTGTAAAACGACGGCCAGT	ION_M13-384A_ATGCTTGAAT_D05
spike_96A	E05	05E	5E	CGCGCTAGAA	CCATCTCATCCCTGCGTGTCTCCGACTCAGCGCGCTAGAATGTAAAACGACGGCCAGT	ION_M13-384A_CGCGCTAGAA_E05
spike_96A	F05	05F	5F	CGCACGTCGT	CCATCTCATCCCTGCGTGTCTCCGACTCAGCGCACGTCGTTGTAAAACGACGGCCAGT	ION_M13-384A_CGCACGTCGT_F05
spike_96A	G05	05G	5G	ATGCCACGAT	CCATCTCATCCCTGCGTGTCTCCGACTCAGATGCCACGATTGTAAAACGACGGCCAGT	ION_M13-384A_ATGCCACGAT_G05
spike_96A	H05	05H	5H	GAATCCGAAC	CCATCTCATCCCTGCGTGTCTCCGACTCAGGAATCCGAACTGTAAAACGACGGCCAGT	ION_M13-384A_GAATCCGAAC_H05
spike_96A	A06	06A	6A	AACGCGGAAG	CCATCTCATCCCTGCGTGTCTCCGACTCAGAACGCGGAAGTGTAAAACGACGGCCAGT	ION_M13-384A_AACGCGGAAG_A06
spike_96A	B06	06B	6B	GTATCGAGGC	CCATCTCATCCCTGCGTGTCTCCGACTCAGGTATCGAGGCTGTAAAACGACGGCCAGT	ION_M13-384A_GTATCGAGGC_B06
spike_96A	C06	06C	6C	CTTACATAGT	CCATCTCATCCCTGCGTGTCTCCGACTCAGCTTACATAGTTGTAAAACGACGGCCAGT	ION_M13-384A_CTTACATAGT_C06
spike_96A	D06	06D	6D	TGATGATCGA	CCATCTCATCCCTGCGTGTCTCCGACTCAGTGATGATCGATGTAAAACGACGGCCAGT	ION_M13-384A_TGATGATCGA_D06
spike_96A	E06	06E	6E	ACACATCCGT	CCATCTCATCCCTGCGTGTCTCCGACTCAGACACATCCGTTGTAAAACGACGGCCAGT	ION_M13-384A_ACACATCCGT_E06
spike_96A	F06	06F	6F	ACTTCATACC	CCATCTCATCCCTGCGTGTCTCCGACTCAGACTTCATACCTGTAAAACGACGGCCAGT	ION_M13-384A_ACTTCATACC_F06
spike_96A	G06	06G	6G	CAATCTGACA	CCATCTCATCCCTGCGTGTCTCCGACTCAGCAATCTGACATGTAAAACGACGGCCAGT	ION_M13-384A_CAATCTGACA_G06
spike_96A	H06	06H	6H	GGATATAGGC	CCATCTCATCCCTGCGTGTCTCCGACTCAGGGATATAGGCTGTAAAACGACGGCCAGT	ION_M13-384A_GGATATAGGC_H06
spike_96A	A07	07A	7A	ACAATGCTGA	CCATCTCATCCCTGCGTGTCTCCGACTCAGACAATGCTGATGTAAAACGACGGCCAGT	ION_M13-384A_ACAATGCTGA_A07
spike_96A	B07	07B	7B	GTCGGTAGGT	CCATCTCATCCCTGCGTGTCTCCGACTCAGGTCGGTAGGTTGTAAAACGACGGCCAGT	ION_M13-384A_GTCGGTAGGT_B07
spike_96A	C07	07C	7C	TACGATTACT	CCATCTCATCCCTGCGTGTCTCCGACTCAGTACGATTACTTGTAAAACGACGGCCAGT	ION_M13-384A_TACGATTACT_C07
spike_96A	D07	07D	7D	CGTCGATTGC	CCATCTCATCCCTGCGTGTCTCCGACTCAGCGTCGATTGCTGTAAAACGACGGCCAGT	ION_M13-384A_CGTCGATTGC_D07
spike_96A	E07	07E	7E	TAGCGCCAAG	CCATCTCATCCCTGCGTGTCTCCGACTCAGTAGCGCCAAGTGTAAAACGACGGCCAGT	ION_M13-384A_TAGCGCCAAG_E07
spike_96A	F07	07F	7F	TACGCATTGT	CCATCTCATCCCTGCGTGTCTCCGACTCAGTACGCATTGTTGTAAAACGACGGCCAGT	ION_M13-384A_TACGCATTGT_F07
spike_96A	G07	07G	7G	CAAGACATCG	CCATCTCATCCCTGCGTGTCTCCGACTCAGCAAGACATCGTGTAAAACGACGGCCAGT	ION_M13-384A_CAAGACATCG_G07
spike_96A	H07	07H	7H	GAGTTAGAAC	CCATCTCATCCCTGCGTGTCTCCGACTCAGGAGTTAGAACTGTAAAACGACGGCCAGT	ION_M13-384A_GAGTTAGAAC_H07
spike_96A	A08	08A	8A	GCCTGCGATT	CCATCTCATCCCTGCGTGTCTCCGACTCAGGCCTGCGATTTGTAAAACGACGGCCAGT	ION_M13-384A_GCCTGCGATT_A08
spike_96A	B08	08B	8B	TTGAGCTACC	CCATCTCATCCCTGCGTGTCTCCGACTCAGTTGAGCTACCTGTAAAACGACGGCCAGT	ION_M13-384A_TTGAGCTACC_B08
spike_96A	C08	08C	8C	TGCCTGCATT	CCATCTCATCCCTGCGTGTCTCCGACTCAGTGCCTGCATTTGTAAAACGACGGCCAGT	ION_M13-384A_TGCCTGCATT_C08
spike_96A	D08	08D	8D	CGCATAGTAG	CCATCTCATCCCTGCGTGTCTCCGACTCAGCGCATAGTAGTGTAAAACGACGGCCAGT	ION_M13-384A_CGCATAGTAG_D08
spike_96A	E08	08E	8E	CTTCTCACTT	CCATCTCATCCCTGCGTGTCTCCGACTCAGCTTCTCACTTTGTAAAACGACGGCCAGT	ION_M13-384A_CTTCTCACTT_E08
spike_96A	F08	08F	8F	GCTCCAGGAT	CCATCTCATCCCTGCGTGTCTCCGACTCAGGCTCCAGGATTGTAAAACGACGGCCAGT	ION_M13-384A_GCTCCAGGAT_F08
spike_96A	G08	08G	8G	TACACGTGCG	CCATCTCATCCCTGCGTGTCTCCGACTCAGTACACGTGCGTGTAAAACGACGGCCAGT	ION_M13-384A_TACACGTGCG_G08
spike_96A	H08	08H	8H	CAACGGCCAC	CCATCTCATCCCTGCGTGTCTCCGACTCAGCAACGGCCACTGTAAAACGACGGCCAGT	ION_M13-384A_CAACGGCCAC_H08
spike_96A	A09	09A	9A	ACGTGTCCTG	CCATCTCATCCCTGCGTGTCTCCGACTCAGACGTGTCCTGTGTAAAACGACGGCCAGT	ION_M13-384A_ACGTGTCCTG_A09
spike_96A	B09	09B	9B	TGGCGCACGT	CCATCTCATCCCTGCGTGTCTCCGACTCAGTGGCGCACGTTGTAAAACGACGGCCAGT	ION_M13-384A_TGGCGCACGT_B09
spike_96A	C09	09C	9C	TTACTGCGGC	CCATCTCATCCCTGCGTGTCTCCGACTCAGTTACTGCGGCTGTAAAACGACGGCCAGT	ION_M13-384A_TTACTGCGGC_C09
spike_96A	D09	09D	9D	GTCCTCTCGT	CCATCTCATCCCTGCGTGTCTCCGACTCAGGTCCTCTCGTTGTAAAACGACGGCCAGT	ION_M13-384A_GTCCTCTCGT_D09
spike_96A	E09	09E	9E	ATATGGCGTG	CCATCTCATCCCTGCGTGTCTCCGACTCAGATATGGCGTGTGTAAAACGACGGCCAGT	ION_M13-384A_ATATGGCGTG_E09
spike_96A	F09	09F	9F	AAGAATTAGT	CCATCTCATCCCTGCGTGTCTCCGACTCAGAAGAATTAGTTGTAAAACGACGGCCAGT	ION_M13-384A_AAGAATTAGT_F09
spike_96A	G09	09G	9G	ACGCAGAAGT	CCATCTCATCCCTGCGTGTCTCCGACTCAGACGCAGAAGTTGTAAAACGACGGCCAGT	ION_M13-384A_ACGCAGAAGT_G09
spike_96A	H09	09H	9H	ACACGGCAGG	CCATCTCATCCCTGCGTGTCTCCGACTCAGACACGGCAGGTGTAAAACGACGGCCAGT	ION_M13-384A_ACACGGCAGG_H09
spike_96A	A10	10A	10A	GGACTATAGT	CCATCTCATCCCTGCGTGTCTCCGACTCAGGGACTATAGTTGTAAAACGACGGCCAGT	ION_M13-384A_GGACTATAGT_A10
spike_96A	B10	10B	10B	TCCTACGTAC	CCATCTCATCCCTGCGTGTCTCCGACTCAGTCCTACGTACTGTAAAACGACGGCCAGT	ION_M13-384A_TCCTACGTAC_B10
spike_96A	C10	10C	10C	AGGAGGAGCT	CCATCTCATCCCTGCGTGTCTCCGACTCAGAGGAGGAGCTTGTAAAACGACGGCCAGT	ION_M13-384A_AGGAGGAGCT_C10
spike_96A	D10	10D	10D	TAGGAAGTAG	CCATCTCATCCCTGCGTGTCTCCGACTCAGTAGGAAGTAGTGTAAAACGACGGCCAGT	ION_M13-384A_TAGGAAGTAG_D10
spike_96A	E10	10E	10E	AACTGATTCC	CCATCTCATCCCTGCGTGTCTCCGACTCAGAACTGATTCCTGTAAAACGACGGCCAGT	ION_M13-384A_AACTGATTCC_E10
spike_96A	F10	10F	10F	GTAGGCTCTT	CCATCTCATCCCTGCGTGTCTCCGACTCAGGTAGGCTCTTTGTAAAACGACGGCCAGT	ION_M13-384A_GTAGGCTCTT_F10
spike_96A	G10	10G	10G	CTAGACCGTC	CCATCTCATCCCTGCGTGTCTCCGACTCAGCTAGACCGTCTGTAAAACGACGGCCAGT	ION_M13-384A_CTAGACCGTC_G10
spike_96A	H10	10H	10H	CACGGCTTCT	CCATCTCATCCCTGCGTGTCTCCGACTCAGCACGGCTTCTTGTAAAACGACGGCCAGT	ION_M13-384A_CACGGCTTCT_H10
spike_96A	A11	11A	11A	TACACAAGCC	CCATCTCATCCCTGCGTGTCTCCGACTCAGTACACAAGCCTGTAAAACGACGGCCAGT	ION_M13-384A_TACACAAGCC_A11
spike_96A	B11	11B	11B	AAGTTCATAA	CCATCTCATCCCTGCGTGTCTCCGACTCAGAAGTTCATAATGTAAAACGACGGCCAGT	ION_M13-384A_AAGTTCATAA_B11
spike_96A	C11	11C	11C	TCTTACTCGC	CCATCTCATCCCTGCGTGTCTCCGACTCAGTCTTACTCGCTGTAAAACGACGGCCAGT	ION_M13-384A_TCTTACTCGC_C11
spike_96A	D11	11D	11D	TCTACATCCG	CCATCTCATCCCTGCGTGTCTCCGACTCAGTCTACATCCGTGTAAAACGACGGCCAGT	ION_M13-384A_TCTACATCCG_D11
spike_96A	E11	11E	11E	GCCTCGTGGA	CCATCTCATCCCTGCGTGTCTCCGACTCAGGCCTCGTGGATGTAAAACGACGGCCAGT	ION_M13-384A_GCCTCGTGGA_E11
spike_96A	F11	11F	11F	CGTGTGCCGA	CCATCTCATCCCTGCGTGTCTCCGACTCAGCGTGTGCCGATGTAAAACGACGGCCAGT	ION_M13-384A_CGTGTGCCGA_F11
spike_96A	G11	11G	11G	TTGCATCGCC	CCATCTCATCCCTGCGTGTCTCCGACTCAGTTGCATCGCCTGTAAAACGACGGCCAGT	ION_M13-384A_TTGCATCGCC_G11
spike_96A	H11	11H	11H	AACTACAACT	CCATCTCATCCCTGCGTGTCTCCGACTCAGAACTACAACTTGTAAAACGACGGCCAGT	ION_M13-384A_AACTACAACT_H11
spike_96A	A12	12A	12A	TGCTACTTGA	CCATCTCATCCCTGCGTGTCTCCGACTCAGTGCTACTTGATGTAAAACGACGGCCAGT	ION_M13-384A_TGCTACTTGA_A12
spike_96A	B12	12B	12B	CTCATTGACG	CCATCTCATCCCTGCGTGTCTCCGACTCAGCTCATTGACGTGTAAAACGACGGCCAGT	ION_M13-384A_CTCATTGACG_B12
spike_96A	C12	12C	12C	GGTGTACCGA	CCATCTCATCCCTGCGTGTCTCCGACTCAGGGTGTACCGATGTAAAACGACGGCCAGT	ION_M13-384A_GGTGTACCGA_C12
spike_96A	D12	12D	12D	CGTACTCGAT	CCATCTCATCCCTGCGTGTCTCCGACTCAGCGTACTCGATTGTAAAACGACGGCCAGT	ION_M13-384A_CGTACTCGAT_D12
spike_96A	E12	12E	12E	GTGTACTAAT	CCATCTCATCCCTGCGTGTCTCCGACTCAGGTGTACTAATTGTAAAACGACGGCCAGT	ION_M13-384A_GTGTACTAAT_E12
spike_96A	F12	12F	12F	GGCTACACGG	CCATCTCATCCCTGCGTGTCTCCGACTCAGGGCTACACGGTGTAAAACGACGGCCAGT	ION_M13-384A_GGCTACACGG_F12
spike_96A	G12	12G	12G	TGCTCAGTTA	CCATCTCATCCCTGCGTGTCTCCGACTCAGTGCTCAGTTATGTAAAACGACGGCCAGT	ION_M13-384A_TGCTCAGTTA_G12
spike_96A	H12	12H	12H	ACATTCTAAG	CCATCTCATCCCTGCGTGTCTCCGACTCAGACATTCTAAGTGTAAAACGACGGCCAGT	ION_M13-384A_ACATTCTAAG_H12
spike_96B	A01	01A	1A	TCAGCGTCGT	CCATCTCATCCCTGCGTGTCTCCGACTCAGTCAGCGTCGTTGTAAAACGACGGCCAGT	ION_M13-384B_TCAGCGTCGT_A01
spike_96B	B01	01B	1B	CTTGGCGTTA	CCATCTCATCCCTGCGTGTCTCCGACTCAGCTTGGCGTTATGTAAAACGACGGCCAGT	ION_M13-384B_CTTGGCGTTA_B01
spike_96B	C01	01C	1C	AGACCATTAG	CCATCTCATCCCTGCGTGTCTCCGACTCAGAGACCATTAGTGTAAAACGACGGCCAGT	ION_M13-384B_AGACCATTAG_C01
spike_96B	D01	01D	1D	ACAGTAATCG	CCATCTCATCCCTGCGTGTCTCCGACTCAGACAGTAATCGTGTAAAACGACGGCCAGT	ION_M13-384B_ACAGTAATCG_D01
spike_96B	E01	01E	1E	ACTCAATTGA	CCATCTCATCCCTGCGTGTCTCCGACTCAGACTCAATTGATGTAAAACGACGGCCAGT	ION_M13-384B_ACTCAATTGA_E01
spike_96B	F01	01F	1F	AGCCACAGCT	CCATCTCATCCCTGCGTGTCTCCGACTCAGAGCCACAGCTTGTAAAACGACGGCCAGT	ION_M13-384B_AGCCACAGCT_F01
spike_96B	G01	01G	1G	GCATTAGCAC	CCATCTCATCCCTGCGTGTCTCCGACTCAGGCATTAGCACTGTAAAACGACGGCCAGT	ION_M13-384B_GCATTAGCAC_G01
spike_96B	H01	01H	1H	AGGTGGTTGA	CCATCTCATCCCTGCGTGTCTCCGACTCAGAGGTGGTTGATGTAAAACGACGGCCAGT	ION_M13-384B_AGGTGGTTGA_H01
spike_96B	A02	02A	2A	AATCGTATCT	CCATCTCATCCCTGCGTGTCTCCGACTCAGAATCGTATCTTGTAAAACGACGGCCAGT	ION_M13-384B_AATCGTATCT_A02
spike_96B	B02	02B	2B	GTTCCACTGG	CCATCTCATCCCTGCGTGTCTCCGACTCAGGTTCCACTGGTGTAAAACGACGGCCAGT	ION_M13-384B_GTTCCACTGG_B02
spike_96B	C02	02C	2C	CGCCAGAGTT	CCATCTCATCCCTGCGTGTCTCCGACTCAGCGCCAGAGTTTGTAAAACGACGGCCAGT	ION_M13-384B_CGCCAGAGTT_C02
spike_96B	D02	02D	2D	CTTGTGGTCT	CCATCTCATCCCTGCGTGTCTCCGACTCAGCTTGTGGTCTTGTAAAACGACGGCCAGT	ION_M13-384B_CTTGTGGTCT_D02
spike_96B	E02	02E	2E	GTCCGTCTGC	CCATCTCATCCCTGCGTGTCTCCGACTCAGGTCCGTCTGCTGTAAAACGACGGCCAGT	ION_M13-384B_GTCCGTCTGC_E02
spike_96B	F02	02F	2F	GTATTATAGT	CCATCTCATCCCTGCGTGTCTCCGACTCAGGTATTATAGTTGTAAAACGACGGCCAGT	ION_M13-384B_GTATTATAGT_F02
spike_96B	G02	02G	2G	TCCTTATGAA	CCATCTCATCCCTGCGTGTCTCCGACTCAGTCCTTATGAATGTAAAACGACGGCCAGT	ION_M13-384B_TCCTTATGAA_G02
spike_96B	H02	02H	2H	AGTAACGCAT	CCATCTCATCCCTGCGTGTCTCCGACTCAGAGTAACGCATTGTAAAACGACGGCCAGT	ION_M13-384B_AGTAACGCAT_H02
spike_96B	A03	03A	3A	CACTCGAGGT	CCATCTCATCCCTGCGTGTCTCCGACTCAGCACTCGAGGTTGTAAAACGACGGCCAGT	ION_M13-384B_CACTCGAGGT_A03
spike_96B	B03	03B	3B	CCTAGAGATT	CCATCTCATCCCTGCGTGTCTCCGACTCAGCCTAGAGATTTGTAAAACGACGGCCAGT	ION_M13-384B_CCTAGAGATT_B03
spike_96B	C03	03C	3C	GCGCTGCTGA	CCATCTCATCCCTGCGTGTCTCCGACTCAGGCGCTGCTGATGTAAAACGACGGCCAGT	ION_M13-384B_GCGCTGCTGA_C03
spike_96B	D03	03D	3D	TTCTATTCGC	CCATCTCATCCCTGCGTGTCTCCGACTCAGTTCTATTCGCTGTAAAACGACGGCCAGT	ION_M13-384B_TTCTATTCGC_D03
spike_96B	E03	03E	3E	AGCACAGCGC	CCATCTCATCCCTGCGTGTCTCCGACTCAGAGCACAGCGCTGTAAAACGACGGCCAGT	ION_M13-384B_AGCACAGCGC_E03
spike_96B	F03	03F	3F	TTAGTTCATA	CCATCTCATCCCTGCGTGTCTCCGACTCAGTTAGTTCATATGTAAAACGACGGCCAGT	ION_M13-384B_TTAGTTCATA_F03
spike_96B	G03	03G	3G	TCCACCGCTC	CCATCTCATCCCTGCGTGTCTCCGACTCAGTCCACCGCTCTGTAAAACGACGGCCAGT	ION_M13-384B_TCCACCGCTC_G03
spike_96B	H03	03H	3H	CCATATGCGG	CCATCTCATCCCTGCGTGTCTCCGACTCAGCCATATGCGGTGTAAAACGACGGCCAGT	ION_M13-384B_CCATATGCGG_H03
spike_96B	A04	04A	4A	GACTAAGACT	CCATCTCATCCCTGCGTGTCTCCGACTCAGGACTAAGACTTGTAAAACGACGGCCAGT	ION_M13-384B_GACTAAGACT_A04
spike_96B	B04	04B	4B	CTCGTTATGC	CCATCTCATCCCTGCGTGTCTCCGACTCAGCTCGTTATGCTGTAAAACGACGGCCAGT	ION_M13-384B_CTCGTTATGC_B04
spike_96B	C04	04C	4C	CTTCTATAGT	CCATCTCATCCCTGCGTGTCTCCGACTCAGCTTCTATAGTTGTAAAACGACGGCCAGT	ION_M13-384B_CTTCTATAGT_C04
spike_96B	D04	04D	4D	CGTGGTCAGT	CCATCTCATCCCTGCGTGTCTCCGACTCAGCGTGGTCAGTTGTAAAACGACGGCCAGT	ION_M13-384B_CGTGGTCAGT_D04
spike_96B	E04	04E	4E	TAGGTGAATG	CCATCTCATCCCTGCGTGTCTCCGACTCAGTAGGTGAATGTGTAAAACGACGGCCAGT	ION_M13-384B_TAGGTGAATG_E04
spike_96B	F04	04F	4F	AGTATAAGTC	CCATCTCATCCCTGCGTGTCTCCGACTCAGAGTATAAGTCTGTAAAACGACGGCCAGT	ION_M13-384B_AGTATAAGTC_F04
spike_96B	G04	04G	4G	GCCACGCTAA	CCATCTCATCCCTGCGTGTCTCCGACTCAGGCCACGCTAATGTAAAACGACGGCCAGT	ION_M13-384B_GCCACGCTAA_G04
spike_96B	H04	04H	4H	TCCTCCAGGT	CCATCTCATCCCTGCGTGTCTCCGACTCAGTCCTCCAGGTTGTAAAACGACGGCCAGT	ION_M13-384B_TCCTCCAGGT_H04
spike_96B	A05	05A	5A	TGATTCATCC	CCATCTCATCCCTGCGTGTCTCCGACTCAGTGATTCATCCTGTAAAACGACGGCCAGT	ION_M13-384B_TGATTCATCC_A05
spike_96B	B05	05B	5B	GACGAGACGA	CCATCTCATCCCTGCGTGTCTCCGACTCAGGACGAGACGATGTAAAACGACGGCCAGT	ION_M13-384B_GACGAGACGA_B05
spike_96B	C05	05C	5C	CACTACTTAA	CCATCTCATCCCTGCGTGTCTCCGACTCAGCACTACTTAATGTAAAACGACGGCCAGT	ION_M13-384B_CACTACTTAA_C05
spike_96B	D05	05D	5D	AGAGTGTAGT	CCATCTCATCCCTGCGTGTCTCCGACTCAGAGAGTGTAGTTGTAAAACGACGGCCAGT	ION_M13-384B_AGAGTGTAGT_D05
spike_96B	E05	05E	5E	CTGCGGAGGT	CCATCTCATCCCTGCGTGTCTCCGACTCAGCTGCGGAGGTTGTAAAACGACGGCCAGT	ION_M13-384B_CTGCGGAGGT_E05
spike_96B	F05	05F	5F	GGTCCTCAGT	CCATCTCATCCCTGCGTGTCTCCGACTCAGGGTCCTCAGTTGTAAAACGACGGCCAGT	ION_M13-384B_GGTCCTCAGT_F05
spike_96B	G05	05G	5G	GGTGTCAGTT	CCATCTCATCCCTGCGTGTCTCCGACTCAGGGTGTCAGTTTGTAAAACGACGGCCAGT	ION_M13-384B_GGTGTCAGTT_G05
spike_96B	H05	05H	5H	GTTCGATCAT	CCATCTCATCCCTGCGTGTCTCCGACTCAGGTTCGATCATTGTAAAACGACGGCCAGT	ION_M13-384B_GTTCGATCAT_H05
spike_96B	A06	06A	6A	TTCAACGCTT	CCATCTCATCCCTGCGTGTCTCCGACTCAGTTCAACGCTTTGTAAAACGACGGCCAGT	ION_M13-384B_TTCAACGCTT_A06
spike_96B	B06	06B	6B	GATGGTAGTT	CCATCTCATCCCTGCGTGTCTCCGACTCAGGATGGTAGTTTGTAAAACGACGGCCAGT	ION_M13-384B_GATGGTAGTT_B06
spike_96B	C06	06C	6C	TACCGAACGT	CCATCTCATCCCTGCGTGTCTCCGACTCAGTACCGAACGTTGTAAAACGACGGCCAGT	ION_M13-384B_TACCGAACGT_C06
spike_96B	D06	06D	6D	AGGCGACCAC	CCATCTCATCCCTGCGTGTCTCCGACTCAGAGGCGACCACTGTAAAACGACGGCCAGT	ION_M13-384B_AGGCGACCAC_D06
spike_96B	E06	06E	6E	TCGCACTTGT	CCATCTCATCCCTGCGTGTCTCCGACTCAGTCGCACTTGTTGTAAAACGACGGCCAGT	ION_M13-384B_TCGCACTTGT_E06
spike_96B	F06	06F	6F	ATCATACCTC	CCATCTCATCCCTGCGTGTCTCCGACTCAGATCATACCTCTGTAAAACGACGGCCAGT	ION_M13-384B_ATCATACCTC_F06
spike_96B	G06	06G	6G	CAACTAACAT	CCATCTCATCCCTGCGTGTCTCCGACTCAGCAACTAACATTGTAAAACGACGGCCAGT	ION_M13-384B_CAACTAACAT_G06
spike_96B	H06	06H	6H	GACCAGCCAT	CCATCTCATCCCTGCGTGTCTCCGACTCAGGACCAGCCATTGTAAAACGACGGCCAGT	ION_M13-384B_GACCAGCCAT_H06
spike_96B	A07	07A	7A	GCATTGTGTT	CCATCTCATCCCTGCGTGTCTCCGACTCAGGCATTGTGTTTGTAAAACGACGGCCAGT	ION_M13-384B_GCATTGTGTT_A07
spike_96B	B07	07B	7B	GCGTGCACTG	CCATCTCATCCCTGCGTGTCTCCGACTCAGGCGTGCACTGTGTAAAACGACGGCCAGT	ION_M13-384B_GCGTGCACTG_B07
spike_96B	C07	07C	7C	TGATCCTACC	CCATCTCATCCCTGCGTGTCTCCGACTCAGTGATCCTACCTGTAAAACGACGGCCAGT	ION_M13-384B_TGATCCTACC_C07
spike_96B	D07	07D	7D	ACTTAACAAT	CCATCTCATCCCTGCGTGTCTCCGACTCAGACTTAACAATTGTAAAACGACGGCCAGT	ION_M13-384B_ACTTAACAAT_D07
spike_96B	E07	07E	7E	TGTGAGCTCC	CCATCTCATCCCTGCGTGTCTCCGACTCAGTGTGAGCTCCTGTAAAACGACGGCCAGT	ION_M13-384B_TGTGAGCTCC_E07
spike_96B	F07	07F	7F	AACAGCGAAG	CCATCTCATCCCTGCGTGTCTCCGACTCAGAACAGCGAAGTGTAAAACGACGGCCAGT	ION_M13-384B_AACAGCGAAG_F07
spike_96B	G07	07G	7G	GTTATCCGCT	CCATCTCATCCCTGCGTGTCTCCGACTCAGGTTATCCGCTTGTAAAACGACGGCCAGT	ION_M13-384B_GTTATCCGCT_G07
spike_96B	H07	07H	7H	CGATCATGAA	CCATCTCATCCCTGCGTGTCTCCGACTCAGCGATCATGAATGTAAAACGACGGCCAGT	ION_M13-384B_CGATCATGAA_H07
spike_96B	A08	08A	8A	CGCAGGCTAA	CCATCTCATCCCTGCGTGTCTCCGACTCAGCGCAGGCTAATGTAAAACGACGGCCAGT	ION_M13-384B_CGCAGGCTAA_A08
spike_96B	B08	08B	8B	CATCAGAGCT	CCATCTCATCCCTGCGTGTCTCCGACTCAGCATCAGAGCTTGTAAAACGACGGCCAGT	ION_M13-384B_CATCAGAGCT_B08
spike_96B	C08	08C	8C	GAGTGATGGC	CCATCTCATCCCTGCGTGTCTCCGACTCAGGAGTGATGGCTGTAAAACGACGGCCAGT	ION_M13-384B_GAGTGATGGC_C08
spike_96B	D08	08D	8D	CGAGTTGCGC	CCATCTCATCCCTGCGTGTCTCCGACTCAGCGAGTTGCGCTGTAAAACGACGGCCAGT	ION_M13-384B_CGAGTTGCGC_D08
spike_96B	E08	08E	8E	GGTAGCTACC	CCATCTCATCCCTGCGTGTCTCCGACTCAGGGTAGCTACCTGTAAAACGACGGCCAGT	ION_M13-384B_GGTAGCTACC_E08
spike_96B	F08	08F	8F	GTTGGAGATT	CCATCTCATCCCTGCGTGTCTCCGACTCAGGTTGGAGATTTGTAAAACGACGGCCAGT	ION_M13-384B_GTTGGAGATT_F08
spike_96B	G08	08G	8G	AGTGGAGGTT	CCATCTCATCCCTGCGTGTCTCCGACTCAGAGTGGAGGTTTGTAAAACGACGGCCAGT	ION_M13-384B_AGTGGAGGTT_G08
spike_96B	H08	08H	8H	GTGGTGGTAT	CCATCTCATCCCTGCGTGTCTCCGACTCAGGTGGTGGTATTGTAAAACGACGGCCAGT	ION_M13-384B_GTGGTGGTAT_H08
spike_96B	A09	09A	9A	GTGATAGCGT	CCATCTCATCCCTGCGTGTCTCCGACTCAGGTGATAGCGTTGTAAAACGACGGCCAGT	ION_M13-384B_GTGATAGCGT_A09
spike_96B	B09	09B	9B	GTCTCTACGT	CCATCTCATCCCTGCGTGTCTCCGACTCAGGTCTCTACGTTGTAAAACGACGGCCAGT	ION_M13-384B_GTCTCTACGT_B09
spike_96B	C09	09C	9C	AGCCTTGGTA	CCATCTCATCCCTGCGTGTCTCCGACTCAGAGCCTTGGTATGTAAAACGACGGCCAGT	ION_M13-384B_AGCCTTGGTA_C09
spike_96B	D09	09D	9D	CGACCGTCGG	CCATCTCATCCCTGCGTGTCTCCGACTCAGCGACCGTCGGTGTAAAACGACGGCCAGT	ION_M13-384B_CGACCGTCGG_D09
spike_96B	E09	09E	9E	GGCTGTGTAG	CCATCTCATCCCTGCGTGTCTCCGACTCAGGGCTGTGTAGTGTAAAACGACGGCCAGT	ION_M13-384B_GGCTGTGTAG_E09
spike_96B	F09	09F	9F	AGGAACTCCA	CCATCTCATCCCTGCGTGTCTCCGACTCAGAGGAACTCCATGTAAAACGACGGCCAGT	ION_M13-384B_AGGAACTCCA_F09
spike_96B	G09	09G	9G	CCGTCGTCTG	CCATCTCATCCCTGCGTGTCTCCGACTCAGCCGTCGTCTGTGTAAAACGACGGCCAGT	ION_M13-384B_CCGTCGTCTG_G09
spike_96B	H09	09H	9H	AATCCACGCC	CCATCTCATCCCTGCGTGTCTCCGACTCAGAATCCACGCCTGTAAAACGACGGCCAGT	ION_M13-384B_AATCCACGCC_H09
spike_96B	A10	10A	10A	ATTCGTTCTT	CCATCTCATCCCTGCGTGTCTCCGACTCAGATTCGTTCTTTGTAAAACGACGGCCAGT	ION_M13-384B_ATTCGTTCTT_A10
spike_96B	B10	10B	10B	GTAGGACAGA	CCATCTCATCCCTGCGTGTCTCCGACTCAGGTAGGACAGATGTAAAACGACGGCCAGT	ION_M13-384B_GTAGGACAGA_B10
spike_96B	C10	10C	10C	TGCTCGCTCT	CCATCTCATCCCTGCGTGTCTCCGACTCAGTGCTCGCTCTTGTAAAACGACGGCCAGT	ION_M13-384B_TGCTCGCTCT_C10
spike_96B	D10	10D	10D	CCGGAAGATT	CCATCTCATCCCTGCGTGTCTCCGACTCAGCCGGAAGATTTGTAAAACGACGGCCAGT	ION_M13-384B_CCGGAAGATT_D10
spike_96B	E10	10E	10E	TTCGAGGATC	CCATCTCATCCCTGCGTGTCTCCGACTCAGTTCGAGGATCTGTAAAACGACGGCCAGT	ION_M13-384B_TTCGAGGATC_E10
spike_96B	F10	10F	10F	GACACGGTTA	CCATCTCATCCCTGCGTGTCTCCGACTCAGGACACGGTTATGTAAAACGACGGCCAGT	ION_M13-384B_GACACGGTTA_F10
spike_96B	G10	10G	10G	ATATAGAACC	CCATCTCATCCCTGCGTGTCTCCGACTCAGATATAGAACCTGTAAAACGACGGCCAGT	ION_M13-384B_ATATAGAACC_G10
spike_96B	H10	10H	10H	AGCTAGTGCA	CCATCTCATCCCTGCGTGTCTCCGACTCAGAGCTAGTGCATGTAAAACGACGGCCAGT	ION_M13-384B_AGCTAGTGCA_H10
spike_96B	A11	11A	11A	GTGGCGCTGT	CCATCTCATCCCTGCGTGTCTCCGACTCAGGTGGCGCTGTTGTAAAACGACGGCCAGT	ION_M13-384B_GTGGCGCTGT_A11
spike_96B	B11	11B	11B	TGTACCTGAG	CCATCTCATCCCTGCGTGTCTCCGACTCAGTGTACCTGAGTGTAAAACGACGGCCAGT	ION_M13-384B_TGTACCTGAG_B11
spike_96B	C11	11C	11C	GTCGTCGTCA	CCATCTCATCCCTGCGTGTCTCCGACTCAGGTCGTCGTCATGTAAAACGACGGCCAGT	ION_M13-384B_GTCGTCGTCA_C11
spike_96B	D11	11D	11D	ACGAAGCTTA	CCATCTCATCCCTGCGTGTCTCCGACTCAGACGAAGCTTATGTAAAACGACGGCCAGT	ION_M13-384B_ACGAAGCTTA_D11
spike_96B	E11	11E	11E	CCTCAAGAAC	CCATCTCATCCCTGCGTGTCTCCGACTCAGCCTCAAGAACTGTAAAACGACGGCCAGT	ION_M13-384B_CCTCAAGAAC_E11
spike_96B	F11	11F	11F	TGTGACTTAG	CCATCTCATCCCTGCGTGTCTCCGACTCAGTGTGACTTAGTGTAAAACGACGGCCAGT	ION_M13-384B_TGTGACTTAG_F11
spike_96B	G11	11G	11G	GATTCAATAG	CCATCTCATCCCTGCGTGTCTCCGACTCAGGATTCAATAGTGTAAAACGACGGCCAGT	ION_M13-384B_GATTCAATAG_G11
spike_96B	H11	11H	11H	GTGGACGATA	CCATCTCATCCCTGCGTGTCTCCGACTCAGGTGGACGATATGTAAAACGACGGCCAGT	ION_M13-384B_GTGGACGATA_H11
spike_96B	A12	12A	12A	ACGTGAAGGC	CCATCTCATCCCTGCGTGTCTCCGACTCAGACGTGAAGGCTGTAAAACGACGGCCAGT	ION_M13-384B_ACGTGAAGGC_A12
spike_96B	B12	12B	12B	CTAGCGCTCT	CCATCTCATCCCTGCGTGTCTCCGACTCAGCTAGCGCTCTTGTAAAACGACGGCCAGT	ION_M13-384B_CTAGCGCTCT_B12
spike_96B	C12	12C	12C	CCGCGATGTT	CCATCTCATCCCTGCGTGTCTCCGACTCAGCCGCGATGTTTGTAAAACGACGGCCAGT	ION_M13-384B_CCGCGATGTT_C12
spike_96B	D12	12D	12D	CACTATGATT	CCATCTCATCCCTGCGTGTCTCCGACTCAGCACTATGATTTGTAAAACGACGGCCAGT	ION_M13-384B_CACTATGATT_D12
spike_96B	E12	12E	12E	ATAGGCGAGG	CCATCTCATCCCTGCGTGTCTCCGACTCAGATAGGCGAGGTGTAAAACGACGGCCAGT	ION_M13-384B_ATAGGCGAGG_E12
spike_96B	F12	12F	12F	ATAATAGTAT	CCATCTCATCCCTGCGTGTCTCCGACTCAGATAATAGTATTGTAAAACGACGGCCAGT	ION_M13-384B_ATAATAGTAT_F12
spike_96B	G12	12G	12G	TGGTAAGCGC	CCATCTCATCCCTGCGTGTCTCCGACTCAGTGGTAAGCGCTGTAAAACGACGGCCAGT	ION_M13-384B_TGGTAAGCGC_G12
spike_96B	H12	12H	12H	AGAGCAGGCT	CCATCTCATCCCTGCGTGTCTCCGACTCAGAGAGCAGGCTTGTAAAACGACGGCCAGT	ION_M13-384B_AGAGCAGGCT_H12
spike_96C	A01	01A	1A	CCAACTTAGA	CCATCTCATCCCTGCGTGTCTCCGACTCAGCCAACTTAGATGTAAAACGACGGCCAGT	ION_M13-384C_CCAACTTAGA_A01
spike_96C	B01	01B	1B	TCGAATCCTC	CCATCTCATCCCTGCGTGTCTCCGACTCAGTCGAATCCTCTGTAAAACGACGGCCAGT	ION_M13-384C_TCGAATCCTC_B01
spike_96C	C01	01C	1C	TAATAGTGAC	CCATCTCATCCCTGCGTGTCTCCGACTCAGTAATAGTGACTGTAAAACGACGGCCAGT	ION_M13-384C_TAATAGTGAC_C01
spike_96C	D01	01D	1D	CAAGCTCGTC	CCATCTCATCCCTGCGTGTCTCCGACTCAGCAAGCTCGTCTGTAAAACGACGGCCAGT	ION_M13-384C_CAAGCTCGTC_D01
spike_96C	E01	01E	1E	CTGGCTGTCG	CCATCTCATCCCTGCGTGTCTCCGACTCAGCTGGCTGTCGTGTAAAACGACGGCCAGT	ION_M13-384C_CTGGCTGTCG_E01
spike_96C	F01	01F	1F	GCCGCTCGGT	CCATCTCATCCCTGCGTGTCTCCGACTCAGGCCGCTCGGTTGTAAAACGACGGCCAGT	ION_M13-384C_GCCGCTCGGT_F01
spike_96C	G01	01G	1G	CACGTGCACT	CCATCTCATCCCTGCGTGTCTCCGACTCAGCACGTGCACTTGTAAAACGACGGCCAGT	ION_M13-384C_CACGTGCACT_G01
spike_96C	H01	01H	1H	GAGATGCAAT	CCATCTCATCCCTGCGTGTCTCCGACTCAGGAGATGCAATTGTAAAACGACGGCCAGT	ION_M13-384C_GAGATGCAAT_H01
spike_96C	A02	02A	2A	CGGACGAGCA	CCATCTCATCCCTGCGTGTCTCCGACTCAGCGGACGAGCATGTAAAACGACGGCCAGT	ION_M13-384C_CGGACGAGCA_A02
spike_96C	B02	02B	2B	CTGAGATGAT	CCATCTCATCCCTGCGTGTCTCCGACTCAGCTGAGATGATTGTAAAACGACGGCCAGT	ION_M13-384C_CTGAGATGAT_B02
spike_96C	C02	02C	2C	ACAACCGCGT	CCATCTCATCCCTGCGTGTCTCCGACTCAGACAACCGCGTTGTAAAACGACGGCCAGT	ION_M13-384C_ACAACCGCGT_C02
spike_96C	D02	02D	2D	CGGCTCTCGG	CCATCTCATCCCTGCGTGTCTCCGACTCAGCGGCTCTCGGTGTAAAACGACGGCCAGT	ION_M13-384C_CGGCTCTCGG_D02
spike_96C	E02	02E	2E	GTCAGAGTAC	CCATCTCATCCCTGCGTGTCTCCGACTCAGGTCAGAGTACTGTAAAACGACGGCCAGT	ION_M13-384C_GTCAGAGTAC_E02
spike_96C	F02	02F	2F	GGAGTCGATA	CCATCTCATCCCTGCGTGTCTCCGACTCAGGGAGTCGATATGTAAAACGACGGCCAGT	ION_M13-384C_GGAGTCGATA_F02
spike_96C	G02	02G	2G	GGAGGTGTTA	CCATCTCATCCCTGCGTGTCTCCGACTCAGGGAGGTGTTATGTAAAACGACGGCCAGT	ION_M13-384C_GGAGGTGTTA_G02
spike_96C	H02	02H	2H	TAGCATTGCT	CCATCTCATCCCTGCGTGTCTCCGACTCAGTAGCATTGCTTGTAAAACGACGGCCAGT	ION_M13-384C_TAGCATTGCT_H02
spike_96C	A03	03A	3A	TCGAAGGATC	CCATCTCATCCCTGCGTGTCTCCGACTCAGTCGAAGGATCTGTAAAACGACGGCCAGT	ION_M13-384C_TCGAAGGATC_A03
spike_96C	B03	03B	3B	GAACGTAGGA	CCATCTCATCCCTGCGTGTCTCCGACTCAGGAACGTAGGATGTAAAACGACGGCCAGT	ION_M13-384C_GAACGTAGGA_B03
spike_96C	C03	03C	3C	CTGGATAAGT	CCATCTCATCCCTGCGTGTCTCCGACTCAGCTGGATAAGTTGTAAAACGACGGCCAGT	ION_M13-384C_CTGGATAAGT_C03
spike_96C	D03	03D	3D	TATACACCAT	CCATCTCATCCCTGCGTGTCTCCGACTCAGTATACACCATTGTAAAACGACGGCCAGT	ION_M13-384C_TATACACCAT_D03
spike_96C	E03	03E	3E	ATAAGTTCTG	CCATCTCATCCCTGCGTGTCTCCGACTCAGATAAGTTCTGTGTAAAACGACGGCCAGT	ION_M13-384C_ATAAGTTCTG_E03
spike_96C	F03	03F	3F	CGTGGCTTCG	CCATCTCATCCCTGCGTGTCTCCGACTCAGCGTGGCTTCGTGTAAAACGACGGCCAGT	ION_M13-384C_CGTGGCTTCG_F03
spike_96C	G03	03G	3G	CATCGGTGAT	CCATCTCATCCCTGCGTGTCTCCGACTCAGCATCGGTGATTGTAAAACGACGGCCAGT	ION_M13-384C_CATCGGTGAT_G03
spike_96C	H03	03H	3H	GCTTGATCAT	CCATCTCATCCCTGCGTGTCTCCGACTCAGGCTTGATCATTGTAAAACGACGGCCAGT	ION_M13-384C_GCTTGATCAT_H03
spike_96C	A04	04A	4A	TGACGAACTA	CCATCTCATCCCTGCGTGTCTCCGACTCAGTGACGAACTATGTAAAACGACGGCCAGT	ION_M13-384C_TGACGAACTA_A04
spike_96C	B04	04B	4B	GCTGGCGGTT	CCATCTCATCCCTGCGTGTCTCCGACTCAGGCTGGCGGTTTGTAAAACGACGGCCAGT	ION_M13-384C_GCTGGCGGTT_B04
spike_96C	C04	04C	4C	GTGATTAGAT	CCATCTCATCCCTGCGTGTCTCCGACTCAGGTGATTAGATTGTAAAACGACGGCCAGT	ION_M13-384C_GTGATTAGAT_C04
spike_96C	D04	04D	4D	TTAACAGCGT	CCATCTCATCCCTGCGTGTCTCCGACTCAGTTAACAGCGTTGTAAAACGACGGCCAGT	ION_M13-384C_TTAACAGCGT_D04
spike_96C	E04	04E	4E	GAGAGTACGG	CCATCTCATCCCTGCGTGTCTCCGACTCAGGAGAGTACGGTGTAAAACGACGGCCAGT	ION_M13-384C_GAGAGTACGG_E04
spike_96C	F04	04F	4F	TTACTAGCTT	CCATCTCATCCCTGCGTGTCTCCGACTCAGTTACTAGCTTTGTAAAACGACGGCCAGT	ION_M13-384C_TTACTAGCTT_F04
spike_96C	G04	04G	4G	GCACGTTGAT	CCATCTCATCCCTGCGTGTCTCCGACTCAGGCACGTTGATTGTAAAACGACGGCCAGT	ION_M13-384C_GCACGTTGAT_G04
spike_96C	H04	04H	4H	AGCCTACCTC	CCATCTCATCCCTGCGTGTCTCCGACTCAGAGCCTACCTCTGTAAAACGACGGCCAGT	ION_M13-384C_AGCCTACCTC_H04
spike_96C	A05	05A	5A	ATGAGAATCA	CCATCTCATCCCTGCGTGTCTCCGACTCAGATGAGAATCATGTAAAACGACGGCCAGT	ION_M13-384C_ATGAGAATCA_A05
spike_96C	B05	05B	5B	AGAGAGCCAA	CCATCTCATCCCTGCGTGTCTCCGACTCAGAGAGAGCCAATGTAAAACGACGGCCAGT	ION_M13-384C_AGAGAGCCAA_B05
spike_96C	C05	05C	5C	AATATATGCA	CCATCTCATCCCTGCGTGTCTCCGACTCAGAATATATGCATGTAAAACGACGGCCAGT	ION_M13-384C_AATATATGCA_C05
spike_96C	D05	05D	5D	CCTTCCAGGC	CCATCTCATCCCTGCGTGTCTCCGACTCAGCCTTCCAGGCTGTAAAACGACGGCCAGT	ION_M13-384C_CCTTCCAGGC_D05
spike_96C	E05	05E	5E	CAAGGAGCGC	CCATCTCATCCCTGCGTGTCTCCGACTCAGCAAGGAGCGCTGTAAAACGACGGCCAGT	ION_M13-384C_CAAGGAGCGC_E05
spike_96C	F05	05F	5F	TCCATGCCAG	CCATCTCATCCCTGCGTGTCTCCGACTCAGTCCATGCCAGTGTAAAACGACGGCCAGT	ION_M13-384C_TCCATGCCAG_F05
spike_96C	G05	05G	5G	AGTCATCCGT	CCATCTCATCCCTGCGTGTCTCCGACTCAGAGTCATCCGTTGTAAAACGACGGCCAGT	ION_M13-384C_AGTCATCCGT_G05
spike_96C	H05	05H	5H	TCAGGTCTGC	CCATCTCATCCCTGCGTGTCTCCGACTCAGTCAGGTCTGCTGTAAAACGACGGCCAGT	ION_M13-384C_TCAGGTCTGC_H05
spike_96C	A06	06A	6A	AGTACGCTGT	CCATCTCATCCCTGCGTGTCTCCGACTCAGAGTACGCTGTTGTAAAACGACGGCCAGT	ION_M13-384C_AGTACGCTGT_A06
spike_96C	B06	06B	6B	GATGATTCCT	CCATCTCATCCCTGCGTGTCTCCGACTCAGGATGATTCCTTGTAAAACGACGGCCAGT	ION_M13-384C_GATGATTCCT_B06
spike_96C	C06	06C	6C	GGCGATGATT	CCATCTCATCCCTGCGTGTCTCCGACTCAGGGCGATGATTTGTAAAACGACGGCCAGT	ION_M13-384C_GGCGATGATT_C06
spike_96C	D06	06D	6D	AGTCGCTGCA	CCATCTCATCCCTGCGTGTCTCCGACTCAGAGTCGCTGCATGTAAAACGACGGCCAGT	ION_M13-384C_AGTCGCTGCA_D06
spike_96C	E06	06E	6E	TGTGCCGCCT	CCATCTCATCCCTGCGTGTCTCCGACTCAGTGTGCCGCCTTGTAAAACGACGGCCAGT	ION_M13-384C_TGTGCCGCCT_E06
spike_96C	F06	06F	6F	TCTTGCAGCC	CCATCTCATCCCTGCGTGTCTCCGACTCAGTCTTGCAGCCTGTAAAACGACGGCCAGT	ION_M13-384C_TCTTGCAGCC_F06
spike_96C	G06	06G	6G	ACGATAGATA	CCATCTCATCCCTGCGTGTCTCCGACTCAGACGATAGATATGTAAAACGACGGCCAGT	ION_M13-384C_ACGATAGATA_G06
spike_96C	H06	06H	6H	GGTTGACGAT	CCATCTCATCCCTGCGTGTCTCCGACTCAGGGTTGACGATTGTAAAACGACGGCCAGT	ION_M13-384C_GGTTGACGAT_H06
spike_96C	A07	07A	7A	CCGTACGATT	CCATCTCATCCCTGCGTGTCTCCGACTCAGCCGTACGATTTGTAAAACGACGGCCAGT	ION_M13-384C_CCGTACGATT_A07
spike_96C	B07	07B	7B	GTGGTCAAGT	CCATCTCATCCCTGCGTGTCTCCGACTCAGGTGGTCAAGTTGTAAAACGACGGCCAGT	ION_M13-384C_GTGGTCAAGT_B07
spike_96C	C07	07C	7C	TCGCAAGTTA	CCATCTCATCCCTGCGTGTCTCCGACTCAGTCGCAAGTTATGTAAAACGACGGCCAGT	ION_M13-384C_TCGCAAGTTA_C07
spike_96C	D07	07D	7D	CAGCGTCCGT	CCATCTCATCCCTGCGTGTCTCCGACTCAGCAGCGTCCGTTGTAAAACGACGGCCAGT	ION_M13-384C_CAGCGTCCGT_D07
spike_96C	E07	07E	7E	TATCCGTAGT	CCATCTCATCCCTGCGTGTCTCCGACTCAGTATCCGTAGTTGTAAAACGACGGCCAGT	ION_M13-384C_TATCCGTAGT_E07
spike_96C	F07	07F	7F	CAACCAGAGT	CCATCTCATCCCTGCGTGTCTCCGACTCAGCAACCAGAGTTGTAAAACGACGGCCAGT	ION_M13-384C_CAACCAGAGT_F07
spike_96C	G07	07G	7G	CAAGAATCAC	CCATCTCATCCCTGCGTGTCTCCGACTCAGCAAGAATCACTGTAAAACGACGGCCAGT	ION_M13-384C_CAAGAATCAC_G07
spike_96C	H07	07H	7H	CGAGCCGAGT	CCATCTCATCCCTGCGTGTCTCCGACTCAGCGAGCCGAGTTGTAAAACGACGGCCAGT	ION_M13-384C_CGAGCCGAGT_H07
spike_96C	A08	08A	8A	AACCTAAGCT	CCATCTCATCCCTGCGTGTCTCCGACTCAGAACCTAAGCTTGTAAAACGACGGCCAGT	ION_M13-384C_AACCTAAGCT_A08
spike_96C	B08	08B	8B	AATGGCCATC	CCATCTCATCCCTGCGTGTCTCCGACTCAGAATGGCCATCTGTAAAACGACGGCCAGT	ION_M13-384C_AATGGCCATC_B08
spike_96C	C08	08C	8C	TACATCACGG	CCATCTCATCCCTGCGTGTCTCCGACTCAGTACATCACGGTGTAAAACGACGGCCAGT	ION_M13-384C_TACATCACGG_C08
spike_96C	D08	08D	8D	AACACACCAG	CCATCTCATCCCTGCGTGTCTCCGACTCAGAACACACCAGTGTAAAACGACGGCCAGT	ION_M13-384C_AACACACCAG_D08
spike_96C	E08	08E	8E	GACTGCTTGT	CCATCTCATCCCTGCGTGTCTCCGACTCAGGACTGCTTGTTGTAAAACGACGGCCAGT	ION_M13-384C_GACTGCTTGT_E08
spike_96C	F08	08F	8F	GGATACGATT	CCATCTCATCCCTGCGTGTCTCCGACTCAGGGATACGATTTGTAAAACGACGGCCAGT	ION_M13-384C_GGATACGATT_F08
spike_96C	G08	08G	8G	CATCGAAGTA	CCATCTCATCCCTGCGTGTCTCCGACTCAGCATCGAAGTATGTAAAACGACGGCCAGT	ION_M13-384C_CATCGAAGTA_G08
spike_96C	H08	08H	8H	CGTCGTAATT	CCATCTCATCCCTGCGTGTCTCCGACTCAGCGTCGTAATTTGTAAAACGACGGCCAGT	ION_M13-384C_CGTCGTAATT_H08
spike_96C	A09	09A	9A	GGTGATCGAG	CCATCTCATCCCTGCGTGTCTCCGACTCAGGGTGATCGAGTGTAAAACGACGGCCAGT	ION_M13-384C_GGTGATCGAG_A09
spike_96C	B09	09B	9B	CTCAACAGCC	CCATCTCATCCCTGCGTGTCTCCGACTCAGCTCAACAGCCTGTAAAACGACGGCCAGT	ION_M13-384C_CTCAACAGCC_B09
spike_96C	C09	09C	9C	GATTCTGCTT	CCATCTCATCCCTGCGTGTCTCCGACTCAGGATTCTGCTTTGTAAAACGACGGCCAGT	ION_M13-384C_GATTCTGCTT_C09
spike_96C	D09	09D	9D	CACCGCGACC	CCATCTCATCCCTGCGTGTCTCCGACTCAGCACCGCGACCTGTAAAACGACGGCCAGT	ION_M13-384C_CACCGCGACC_D09
spike_96C	E09	09E	9E	CACCTTCAGC	CCATCTCATCCCTGCGTGTCTCCGACTCAGCACCTTCAGCTGTAAAACGACGGCCAGT	ION_M13-384C_CACCTTCAGC_E09
spike_96C	F09	09F	9F	GCAGCACGCT	CCATCTCATCCCTGCGTGTCTCCGACTCAGGCAGCACGCTTGTAAAACGACGGCCAGT	ION_M13-384C_GCAGCACGCT_F09
spike_96C	G09	09G	9G	TATCGATGGT	CCATCTCATCCCTGCGTGTCTCCGACTCAGTATCGATGGTTGTAAAACGACGGCCAGT	ION_M13-384C_TATCGATGGT_G09
spike_96C	H09	09H	9H	GAGAATCATT	CCATCTCATCCCTGCGTGTCTCCGACTCAGGAGAATCATTTGTAAAACGACGGCCAGT	ION_M13-384C_GAGAATCATT_H09
spike_96C	A10	10A	10A	AACCTCCGAG	CCATCTCATCCCTGCGTGTCTCCGACTCAGAACCTCCGAGTGTAAAACGACGGCCAGT	ION_M13-384C_AACCTCCGAG_A10
spike_96C	B10	10B	10B	TAACGGAGCT	CCATCTCATCCCTGCGTGTCTCCGACTCAGTAACGGAGCTTGTAAAACGACGGCCAGT	ION_M13-384C_TAACGGAGCT_B10
spike_96C	C10	10C	10C	CATTGTTCTA	CCATCTCATCCCTGCGTGTCTCCGACTCAGCATTGTTCTATGTAAAACGACGGCCAGT	ION_M13-384C_CATTGTTCTA_C10
spike_96C	D10	10D	10D	GCAAGCCGTT	CCATCTCATCCCTGCGTGTCTCCGACTCAGGCAAGCCGTTTGTAAAACGACGGCCAGT	ION_M13-384C_GCAAGCCGTT_D10
spike_96C	E10	10E	10E	CTCTATCGAT	CCATCTCATCCCTGCGTGTCTCCGACTCAGCTCTATCGATTGTAAAACGACGGCCAGT	ION_M13-384C_CTCTATCGAT_E10
spike_96C	F10	10F	10F	GCAACTATCA	CCATCTCATCCCTGCGTGTCTCCGACTCAGGCAACTATCATGTAAAACGACGGCCAGT	ION_M13-384C_GCAACTATCA_F10
spike_96C	G10	10G	10G	CGTGCTTGAT	CCATCTCATCCCTGCGTGTCTCCGACTCAGCGTGCTTGATTGTAAAACGACGGCCAGT	ION_M13-384C_CGTGCTTGAT_G10
spike_96C	H10	10H	10H	GAAGCGAACT	CCATCTCATCCCTGCGTGTCTCCGACTCAGGAAGCGAACTTGTAAAACGACGGCCAGT	ION_M13-384C_GAAGCGAACT_H10
spike_96C	A11	11A	11A	GTATGTATAA	CCATCTCATCCCTGCGTGTCTCCGACTCAGGTATGTATAATGTAAAACGACGGCCAGT	ION_M13-384C_GTATGTATAA_A11
spike_96C	B11	11B	11B	GTCTCAGCTA	CCATCTCATCCCTGCGTGTCTCCGACTCAGGTCTCAGCTATGTAAAACGACGGCCAGT	ION_M13-384C_GTCTCAGCTA_B11
spike_96C	C11	11C	11C	GAGTAGCGTC	CCATCTCATCCCTGCGTGTCTCCGACTCAGGAGTAGCGTCTGTAAAACGACGGCCAGT	ION_M13-384C_GAGTAGCGTC_C11
spike_96C	D11	11D	11D	CACAAGCTCT	CCATCTCATCCCTGCGTGTCTCCGACTCAGCACAAGCTCTTGTAAAACGACGGCCAGT	ION_M13-384C_CACAAGCTCT_D11
spike_96C	E11	11E	11E	CTGTTAGGAC	CCATCTCATCCCTGCGTGTCTCCGACTCAGCTGTTAGGACTGTAAAACGACGGCCAGT	ION_M13-384C_CTGTTAGGAC_E11
spike_96C	F11	11F	11F	TGCAGATGTT	CCATCTCATCCCTGCGTGTCTCCGACTCAGTGCAGATGTTTGTAAAACGACGGCCAGT	ION_M13-384C_TGCAGATGTT_F11
spike_96C	G11	11G	11G	CACGAAGATA	CCATCTCATCCCTGCGTGTCTCCGACTCAGCACGAAGATATGTAAAACGACGGCCAGT	ION_M13-384C_CACGAAGATA_G11
spike_96C	H11	11H	11H	CCTATTGAGC	CCATCTCATCCCTGCGTGTCTCCGACTCAGCCTATTGAGCTGTAAAACGACGGCCAGT	ION_M13-384C_CCTATTGAGC_H11
spike_96C	A12	12A	12A	ACCATTCTGC	CCATCTCATCCCTGCGTGTCTCCGACTCAGACCATTCTGCTGTAAAACGACGGCCAGT	ION_M13-384C_ACCATTCTGC_A12
spike_96C	B12	12B	12B	GAAGACTGCC	CCATCTCATCCCTGCGTGTCTCCGACTCAGGAAGACTGCCTGTAAAACGACGGCCAGT	ION_M13-384C_GAAGACTGCC_B12
spike_96C	C12	12C	12C	TCCGGCGCAT	CCATCTCATCCCTGCGTGTCTCCGACTCAGTCCGGCGCATTGTAAAACGACGGCCAGT	ION_M13-384C_TCCGGCGCAT_C12
spike_96C	D12	12D	12D	TTCTGGACAG	CCATCTCATCCCTGCGTGTCTCCGACTCAGTTCTGGACAGTGTAAAACGACGGCCAGT	ION_M13-384C_TTCTGGACAG_D12
spike_96C	E12	12E	12E	GCGGTTCGAT	CCATCTCATCCCTGCGTGTCTCCGACTCAGGCGGTTCGATTGTAAAACGACGGCCAGT	ION_M13-384C_GCGGTTCGAT_E12
spike_96C	F12	12F	12F	GTAGTCCGGT	CCATCTCATCCCTGCGTGTCTCCGACTCAGGTAGTCCGGTTGTAAAACGACGGCCAGT	ION_M13-384C_GTAGTCCGGT_F12
spike_96C	G12	12G	12G	GCCTCACGCC	CCATCTCATCCCTGCGTGTCTCCGACTCAGGCCTCACGCCTGTAAAACGACGGCCAGT	ION_M13-384C_GCCTCACGCC_G12
spike_96C	H12	12H	12H	GTCATCATGC	CCATCTCATCCCTGCGTGTCTCCGACTCAGGTCATCATGCTGTAAAACGACGGCCAGT	ION_M13-384C_GTCATCATGC_H12
spike_96D	A01	01A	1A	AATCTAGGTT	CCATCTCATCCCTGCGTGTCTCCGACTCAGAATCTAGGTTTGTAAAACGACGGCCAGT	ION_M13-384D_AATCTAGGTT_A01
spike_96D	B01	01B	1B	TGTTGTCGAT	CCATCTCATCCCTGCGTGTCTCCGACTCAGTGTTGTCGATTGTAAAACGACGGCCAGT	ION_M13-384D_TGTTGTCGAT_B01
spike_96D	C01	01C	1C	GTAGTGTTCA	CCATCTCATCCCTGCGTGTCTCCGACTCAGGTAGTGTTCATGTAAAACGACGGCCAGT	ION_M13-384D_GTAGTGTTCA_C01
spike_96D	D01	01D	1D	ACTCCGTCCT	CCATCTCATCCCTGCGTGTCTCCGACTCAGACTCCGTCCTTGTAAAACGACGGCCAGT	ION_M13-384D_ACTCCGTCCT_D01
spike_96D	E01	01E	1E	CGCGTATACT	CCATCTCATCCCTGCGTGTCTCCGACTCAGCGCGTATACTTGTAAAACGACGGCCAGT	ION_M13-384D_CGCGTATACT_E01
spike_96D	F01	01F	1F	GCTGCCAGCG	CCATCTCATCCCTGCGTGTCTCCGACTCAGGCTGCCAGCGTGTAAAACGACGGCCAGT	ION_M13-384D_GCTGCCAGCG_F01
spike_96D	G01	01G	1G	GCCAGTCCAT	CCATCTCATCCCTGCGTGTCTCCGACTCAGGCCAGTCCATTGTAAAACGACGGCCAGT	ION_M13-384D_GCCAGTCCAT_G01
spike_96D	H01	01H	1H	AACCGCACGT	CCATCTCATCCCTGCGTGTCTCCGACTCAGAACCGCACGTTGTAAAACGACGGCCAGT	ION_M13-384D_AACCGCACGT_H01
spike_96D	A02	02A	2A	GTGCTCCGAG	CCATCTCATCCCTGCGTGTCTCCGACTCAGGTGCTCCGAGTGTAAAACGACGGCCAGT	ION_M13-384D_GTGCTCCGAG_A02
spike_96D	B02	02B	2B	TATCTCGATT	CCATCTCATCCCTGCGTGTCTCCGACTCAGTATCTCGATTTGTAAAACGACGGCCAGT	ION_M13-384D_TATCTCGATT_B02
spike_96D	C02	02C	2C	ACGACATTCT	CCATCTCATCCCTGCGTGTCTCCGACTCAGACGACATTCTTGTAAAACGACGGCCAGT	ION_M13-384D_ACGACATTCT_C02
spike_96D	D02	02D	2D	TCTGCTTGCC	CCATCTCATCCCTGCGTGTCTCCGACTCAGTCTGCTTGCCTGTAAAACGACGGCCAGT	ION_M13-384D_TCTGCTTGCC_D02
spike_96D	E02	02E	2E	CTAATACTTA	CCATCTCATCCCTGCGTGTCTCCGACTCAGCTAATACTTATGTAAAACGACGGCCAGT	ION_M13-384D_CTAATACTTA_E02
spike_96D	F02	02F	2F	TAACGTTATC	CCATCTCATCCCTGCGTGTCTCCGACTCAGTAACGTTATCTGTAAAACGACGGCCAGT	ION_M13-384D_TAACGTTATC_F02
spike_96D	G02	02G	2G	AGTGTCGGTT	CCATCTCATCCCTGCGTGTCTCCGACTCAGAGTGTCGGTTTGTAAAACGACGGCCAGT	ION_M13-384D_AGTGTCGGTT_G02
spike_96D	H02	02H	2H	TTACACCGTT	CCATCTCATCCCTGCGTGTCTCCGACTCAGTTACACCGTTTGTAAAACGACGGCCAGT	ION_M13-384D_TTACACCGTT_H02
spike_96D	A03	03A	3A	CAGCGAGATT	CCATCTCATCCCTGCGTGTCTCCGACTCAGCAGCGAGATTTGTAAAACGACGGCCAGT	ION_M13-384D_CAGCGAGATT_A03
spike_96D	B03	03B	3B	GATATTCGAT	CCATCTCATCCCTGCGTGTCTCCGACTCAGGATATTCGATTGTAAAACGACGGCCAGT	ION_M13-384D_GATATTCGAT_B03
spike_96D	C03	03C	3C	TCTGTGCAAC	CCATCTCATCCCTGCGTGTCTCCGACTCAGTCTGTGCAACTGTAAAACGACGGCCAGT	ION_M13-384D_TCTGTGCAAC_C03
spike_96D	D03	03D	3D	GCTGATATCC	CCATCTCATCCCTGCGTGTCTCCGACTCAGGCTGATATCCTGTAAAACGACGGCCAGT	ION_M13-384D_GCTGATATCC_D03
spike_96D	E03	03E	3E	TTCACATTAG	CCATCTCATCCCTGCGTGTCTCCGACTCAGTTCACATTAGTGTAAAACGACGGCCAGT	ION_M13-384D_TTCACATTAG_E03
spike_96D	F03	03F	3F	TGGAATGTCA	CCATCTCATCCCTGCGTGTCTCCGACTCAGTGGAATGTCATGTAAAACGACGGCCAGT	ION_M13-384D_TGGAATGTCA_F03
spike_96D	G03	03G	3G	GAGCCTAGCA	CCATCTCATCCCTGCGTGTCTCCGACTCAGGAGCCTAGCATGTAAAACGACGGCCAGT	ION_M13-384D_GAGCCTAGCA_G03
spike_96D	H03	03H	3H	TAATGAATAT	CCATCTCATCCCTGCGTGTCTCCGACTCAGTAATGAATATTGTAAAACGACGGCCAGT	ION_M13-384D_TAATGAATAT_H03
spike_96D	A04	04A	4A	GCTCTCTCGT	CCATCTCATCCCTGCGTGTCTCCGACTCAGGCTCTCTCGTTGTAAAACGACGGCCAGT	ION_M13-384D_GCTCTCTCGT_A04
spike_96D	B04	04B	4B	GCGTGTTACA	CCATCTCATCCCTGCGTGTCTCCGACTCAGGCGTGTTACATGTAAAACGACGGCCAGT	ION_M13-384D_GCGTGTTACA_B04
spike_96D	C04	04C	4C	CCGAATTATG	CCATCTCATCCCTGCGTGTCTCCGACTCAGCCGAATTATGTGTAAAACGACGGCCAGT	ION_M13-384D_CCGAATTATG_C04
spike_96D	D04	04D	4D	CCTAATCGTT	CCATCTCATCCCTGCGTGTCTCCGACTCAGCCTAATCGTTTGTAAAACGACGGCCAGT	ION_M13-384D_CCTAATCGTT_D04
spike_96D	E04	04E	4E	CTTAACCATT	CCATCTCATCCCTGCGTGTCTCCGACTCAGCTTAACCATTTGTAAAACGACGGCCAGT	ION_M13-384D_CTTAACCATT_E04
spike_96D	F04	04F	4F	TTGGAACAGG	CCATCTCATCCCTGCGTGTCTCCGACTCAGTTGGAACAGGTGTAAAACGACGGCCAGT	ION_M13-384D_TTGGAACAGG_F04
spike_96D	G04	04G	4G	ACAGCCAGTT	CCATCTCATCCCTGCGTGTCTCCGACTCAGACAGCCAGTTTGTAAAACGACGGCCAGT	ION_M13-384D_ACAGCCAGTT_G04
spike_96D	H04	04H	4H	ATGTCGGCAA	CCATCTCATCCCTGCGTGTCTCCGACTCAGATGTCGGCAATGTAAAACGACGGCCAGT	ION_M13-384D_ATGTCGGCAA_H04
spike_96D	A05	05A	5A	TCTGTAGTAC	CCATCTCATCCCTGCGTGTCTCCGACTCAGTCTGTAGTACTGTAAAACGACGGCCAGT	ION_M13-384D_TCTGTAGTAC_A05
spike_96D	B05	05B	5B	CAGCCATTCT	CCATCTCATCCCTGCGTGTCTCCGACTCAGCAGCCATTCTTGTAAAACGACGGCCAGT	ION_M13-384D_CAGCCATTCT_B05
spike_96D	C05	05C	5C	ACGGCACTAA	CCATCTCATCCCTGCGTGTCTCCGACTCAGACGGCACTAATGTAAAACGACGGCCAGT	ION_M13-384D_ACGGCACTAA_C05
spike_96D	D05	05D	5D	AGACACGTGA	CCATCTCATCCCTGCGTGTCTCCGACTCAGAGACACGTGATGTAAAACGACGGCCAGT	ION_M13-384D_AGACACGTGA_D05
spike_96D	E05	05E	5E	CATATCTACG	CCATCTCATCCCTGCGTGTCTCCGACTCAGCATATCTACGTGTAAAACGACGGCCAGT	ION_M13-384D_CATATCTACG_E05
spike_96D	F05	05F	5F	CACGACCATT	CCATCTCATCCCTGCGTGTCTCCGACTCAGCACGACCATTTGTAAAACGACGGCCAGT	ION_M13-384D_CACGACCATT_F05
spike_96D	G05	05G	5G	ATCCGAGCGC	CCATCTCATCCCTGCGTGTCTCCGACTCAGATCCGAGCGCTGTAAAACGACGGCCAGT	ION_M13-384D_ATCCGAGCGC_G05
spike_96D	H05	05H	5H	AGACTCTGCC	CCATCTCATCCCTGCGTGTCTCCGACTCAGAGACTCTGCCTGTAAAACGACGGCCAGT	ION_M13-384D_AGACTCTGCC_H05
spike_96D	A06	06A	6A	TGTGATAGCA	CCATCTCATCCCTGCGTGTCTCCGACTCAGTGTGATAGCATGTAAAACGACGGCCAGT	ION_M13-384D_TGTGATAGCA_A06
spike_96D	B06	06B	6B	TAGGCCACGT	CCATCTCATCCCTGCGTGTCTCCGACTCAGTAGGCCACGTTGTAAAACGACGGCCAGT	ION_M13-384D_TAGGCCACGT_B06
spike_96D	C06	06C	6C	ACTGGACTAT	CCATCTCATCCCTGCGTGTCTCCGACTCAGACTGGACTATTGTAAAACGACGGCCAGT	ION_M13-384D_ACTGGACTAT_C06
spike_96D	D06	06D	6D	TATCACCGTG	CCATCTCATCCCTGCGTGTCTCCGACTCAGTATCACCGTGTGTAAAACGACGGCCAGT	ION_M13-384D_TATCACCGTG_D06
spike_96D	E06	06E	6E	CCAATGATCC	CCATCTCATCCCTGCGTGTCTCCGACTCAGCCAATGATCCTGTAAAACGACGGCCAGT	ION_M13-384D_CCAATGATCC_E06
spike_96D	F06	06F	6F	ACGAATATGA	CCATCTCATCCCTGCGTGTCTCCGACTCAGACGAATATGATGTAAAACGACGGCCAGT	ION_M13-384D_ACGAATATGA_F06
spike_96D	G06	06G	6G	GACGTTCGAA	CCATCTCATCCCTGCGTGTCTCCGACTCAGGACGTTCGAATGTAAAACGACGGCCAGT	ION_M13-384D_GACGTTCGAA_G06
spike_96D	H06	06H	6H	ACCGGCAAGG	CCATCTCATCCCTGCGTGTCTCCGACTCAGACCGGCAAGGTGTAAAACGACGGCCAGT	ION_M13-384D_ACCGGCAAGG_H06
spike_96D	A07	07A	7A	GATGCACTCA	CCATCTCATCCCTGCGTGTCTCCGACTCAGGATGCACTCATGTAAAACGACGGCCAGT	ION_M13-384D_GATGCACTCA_A07
spike_96D	B07	07B	7B	ATTCGCGAGC	CCATCTCATCCCTGCGTGTCTCCGACTCAGATTCGCGAGCTGTAAAACGACGGCCAGT	ION_M13-384D_ATTCGCGAGC_B07
spike_96D	C07	07C	7C	TTAGCAACGG	CCATCTCATCCCTGCGTGTCTCCGACTCAGTTAGCAACGGTGTAAAACGACGGCCAGT	ION_M13-384D_TTAGCAACGG_C07
spike_96D	D07	07D	7D	TAGTCGAGCT	CCATCTCATCCCTGCGTGTCTCCGACTCAGTAGTCGAGCTTGTAAAACGACGGCCAGT	ION_M13-384D_TAGTCGAGCT_D07
spike_96D	E07	07E	7E	ATCTCTTCGG	CCATCTCATCCCTGCGTGTCTCCGACTCAGATCTCTTCGGTGTAAAACGACGGCCAGT	ION_M13-384D_ATCTCTTCGG_E07
spike_96D	F07	07F	7F	AGCCGCGTGT	CCATCTCATCCCTGCGTGTCTCCGACTCAGAGCCGCGTGTTGTAAAACGACGGCCAGT	ION_M13-384D_AGCCGCGTGT_F07
spike_96D	G07	07G	7G	TGCAATTACC	CCATCTCATCCCTGCGTGTCTCCGACTCAGTGCAATTACCTGTAAAACGACGGCCAGT	ION_M13-384D_TGCAATTACC_G07
spike_96D	H07	07H	7H	GAACTACATT	CCATCTCATCCCTGCGTGTCTCCGACTCAGGAACTACATTTGTAAAACGACGGCCAGT	ION_M13-384D_GAACTACATT_H07
spike_96D	A08	08A	8A	CCGATTAATT	CCATCTCATCCCTGCGTGTCTCCGACTCAGCCGATTAATTTGTAAAACGACGGCCAGT	ION_M13-384D_CCGATTAATT_A08
spike_96D	B08	08B	8B	CTAGCCAAGT	CCATCTCATCCCTGCGTGTCTCCGACTCAGCTAGCCAAGTTGTAAAACGACGGCCAGT	ION_M13-384D_CTAGCCAAGT_B08
spike_96D	C08	08C	8C	AACGATGTGA	CCATCTCATCCCTGCGTGTCTCCGACTCAGAACGATGTGATGTAAAACGACGGCCAGT	ION_M13-384D_AACGATGTGA_C08
spike_96D	D08	08D	8D	TCTTATGATT	CCATCTCATCCCTGCGTGTCTCCGACTCAGTCTTATGATTTGTAAAACGACGGCCAGT	ION_M13-384D_TCTTATGATT_D08
spike_96D	E08	08E	8E	TTGTGCCACC	CCATCTCATCCCTGCGTGTCTCCGACTCAGTTGTGCCACCTGTAAAACGACGGCCAGT	ION_M13-384D_TTGTGCCACC_E08
spike_96D	F08	08F	8F	GTATACAAGT	CCATCTCATCCCTGCGTGTCTCCGACTCAGGTATACAAGTTGTAAAACGACGGCCAGT	ION_M13-384D_GTATACAAGT_F08
spike_96D	G08	08G	8G	GTGTCATGAA	CCATCTCATCCCTGCGTGTCTCCGACTCAGGTGTCATGAATGTAAAACGACGGCCAGT	ION_M13-384D_GTGTCATGAA_G08
spike_96D	H08	08H	8H	CTAATGTCTT	CCATCTCATCCCTGCGTGTCTCCGACTCAGCTAATGTCTTTGTAAAACGACGGCCAGT	ION_M13-384D_CTAATGTCTT_H08
spike_96D	A09	09A	9A	GTACTTGCCA	CCATCTCATCCCTGCGTGTCTCCGACTCAGGTACTTGCCATGTAAAACGACGGCCAGT	ION_M13-384D_GTACTTGCCA_A09
spike_96D	B09	09B	9B	ACCACGTGAG	CCATCTCATCCCTGCGTGTCTCCGACTCAGACCACGTGAGTGTAAAACGACGGCCAGT	ION_M13-384D_ACCACGTGAG_B09
spike_96D	C09	09C	9C	TAGTTGGTCC	CCATCTCATCCCTGCGTGTCTCCGACTCAGTAGTTGGTCCTGTAAAACGACGGCCAGT	ION_M13-384D_TAGTTGGTCC_C09
spike_96D	D09	09D	9D	CGACGGATCT	CCATCTCATCCCTGCGTGTCTCCGACTCAGCGACGGATCTTGTAAAACGACGGCCAGT	ION_M13-384D_CGACGGATCT_D09
spike_96D	E09	09E	9E	ATAGAACGCG	CCATCTCATCCCTGCGTGTCTCCGACTCAGATAGAACGCGTGTAAAACGACGGCCAGT	ION_M13-384D_ATAGAACGCG_E09
spike_96D	F09	09F	9F	AATCTGATTG	CCATCTCATCCCTGCGTGTCTCCGACTCAGAATCTGATTGTGTAAAACGACGGCCAGT	ION_M13-384D_AATCTGATTG_F09
spike_96D	G09	09G	9G	CTTGTAATTG	CCATCTCATCCCTGCGTGTCTCCGACTCAGCTTGTAATTGTGTAAAACGACGGCCAGT	ION_M13-384D_CTTGTAATTG_G09
spike_96D	H09	09H	9H	AGACCTGTTC	CCATCTCATCCCTGCGTGTCTCCGACTCAGAGACCTGTTCTGTAAAACGACGGCCAGT	ION_M13-384D_AGACCTGTTC_H09
spike_96D	A10	10A	10A	CGAGCGAAGC	CCATCTCATCCCTGCGTGTCTCCGACTCAGCGAGCGAAGCTGTAAAACGACGGCCAGT	ION_M13-384D_CGAGCGAAGC_A10
spike_96D	B10	10B	10B	CGACAAGACT	CCATCTCATCCCTGCGTGTCTCCGACTCAGCGACAAGACTTGTAAAACGACGGCCAGT	ION_M13-384D_CGACAAGACT_B10
spike_96D	C10	10C	10C	AACGGTTGAG	CCATCTCATCCCTGCGTGTCTCCGACTCAGAACGGTTGAGTGTAAAACGACGGCCAGT	ION_M13-384D_AACGGTTGAG_C10
spike_96D	D10	10D	10D	GCCAAGGCTC	CCATCTCATCCCTGCGTGTCTCCGACTCAGGCCAAGGCTCTGTAAAACGACGGCCAGT	ION_M13-384D_GCCAAGGCTC_D10
spike_96D	E10	10E	10E	GATCACACCT	CCATCTCATCCCTGCGTGTCTCCGACTCAGGATCACACCTTGTAAAACGACGGCCAGT	ION_M13-384D_GATCACACCT_E10
spike_96D	F10	10F	10F	GACGCCGAAT	CCATCTCATCCCTGCGTGTCTCCGACTCAGGACGCCGAATTGTAAAACGACGGCCAGT	ION_M13-384D_GACGCCGAAT_F10
spike_96D	G10	10G	10G	CAATACCTAT	CCATCTCATCCCTGCGTGTCTCCGACTCAGCAATACCTATTGTAAAACGACGGCCAGT	ION_M13-384D_CAATACCTAT_G10
spike_96D	H10	10H	10H	AGATCCGCTC	CCATCTCATCCCTGCGTGTCTCCGACTCAGAGATCCGCTCTGTAAAACGACGGCCAGT	ION_M13-384D_AGATCCGCTC_H10
spike_96D	A11	11A	11A	CCGGCCTCTT	CCATCTCATCCCTGCGTGTCTCCGACTCAGCCGGCCTCTTTGTAAAACGACGGCCAGT	ION_M13-384D_CCGGCCTCTT_A11
spike_96D	B11	11B	11B	TACCTGAGGC	CCATCTCATCCCTGCGTGTCTCCGACTCAGTACCTGAGGCTGTAAAACGACGGCCAGT	ION_M13-384D_TACCTGAGGC_B11
spike_96D	C11	11C	11C	GATGTCTTCA	CCATCTCATCCCTGCGTGTCTCCGACTCAGGATGTCTTCATGTAAAACGACGGCCAGT	ION_M13-384D_GATGTCTTCA_C11
spike_96D	D11	11D	11D	GGTCACGGAC	CCATCTCATCCCTGCGTGTCTCCGACTCAGGGTCACGGACTGTAAAACGACGGCCAGT	ION_M13-384D_GGTCACGGAC_D11
spike_96D	E11	11E	11E	GTGCAGCCGT	CCATCTCATCCCTGCGTGTCTCCGACTCAGGTGCAGCCGTTGTAAAACGACGGCCAGT	ION_M13-384D_GTGCAGCCGT_E11
spike_96D	F11	11F	11F	AGACAGAGCA	CCATCTCATCCCTGCGTGTCTCCGACTCAGAGACAGAGCATGTAAAACGACGGCCAGT	ION_M13-384D_AGACAGAGCA_F11
spike_96D	G11	11G	11G	ACGCTCATTA	CCATCTCATCCCTGCGTGTCTCCGACTCAGACGCTCATTATGTAAAACGACGGCCAGT	ION_M13-384D_ACGCTCATTA_G11
spike_96D	H11	11H	11H	AGAGATAATT	CCATCTCATCCCTGCGTGTCTCCGACTCAGAGAGATAATTTGTAAAACGACGGCCAGT	ION_M13-384D_AGAGATAATT_H11
spike_96D	A12	12A	12A	TCACAGCGAT	CCATCTCATCCCTGCGTGTCTCCGACTCAGTCACAGCGATTGTAAAACGACGGCCAGT	ION_M13-384D_TCACAGCGAT_A12
spike_96D	B12	12B	12B	ACTTGCGGAT	CCATCTCATCCCTGCGTGTCTCCGACTCAGACTTGCGGATTGTAAAACGACGGCCAGT	ION_M13-384D_ACTTGCGGAT_B12
spike_96D	C12	12C	12C	AGTTAGATTC	CCATCTCATCCCTGCGTGTCTCCGACTCAGAGTTAGATTCTGTAAAACGACGGCCAGT	ION_M13-384D_AGTTAGATTC_C12
spike_96D	D12	12D	12D	CTGGTGCGGA	CCATCTCATCCCTGCGTGTCTCCGACTCAGCTGGTGCGGATGTAAAACGACGGCCAGT	ION_M13-384D_CTGGTGCGGA_D12
spike_96D	E12	12E	12E	TGACGCCTGC	CCATCTCATCCCTGCGTGTCTCCGACTCAGTGACGCCTGCTGTAAAACGACGGCCAGT	ION_M13-384D_TGACGCCTGC_E12
spike_96D	F12	12F	12F	ATTACTAAGA	CCATCTCATCCCTGCGTGTCTCCGACTCAGATTACTAAGATGTAAAACGACGGCCAGT	ION_M13-384D_ATTACTAAGA_F12
spike_96D	G12	12G	12G	CATAATGGTT	CCATCTCATCCCTGCGTGTCTCCGACTCAGCATAATGGTTTGTAAAACGACGGCCAGT	ION_M13-384D_CATAATGGTT_G12
spike_96D	H12	12H	12H	CCGTCACGCG	CCATCTCATCCCTGCGTGTCTCCGACTCAGCCGTCACGCGTGTAAAACGACGGCCAGT	ION_M13-384D_CCGTCACGCG_H12
